# Supplementary material for: Eating Disorders in an Immigrant Population: Are Clinical Features and Treatment Outcomes Different from the Native-Born Spanish Population?
Source: Nutrients. 2025 Dec 14;17(24):3914. doi: 10.3390/nu17243914 (PMC12735791; doi:10.3390/nu17243914)
Supplement: Supplementary file 1 [file nutrients-17-03914-s001.zip]

Archive with 1 entries (1 files):
- nutrients-4003601-supplementary.pdf
